# Supplementary material for: Combined Effects of 1-MCP and Modified Atmosphere Packaging on Flavor Quality and Volatile Profile of Cold-Stored Strawberries Revealed by Untargeted GC-MS Analysis
Source: Foods. 2025 Aug 22;14(17):2936. doi: 10.3390/foods14172936 (PMC12427684; doi:10.3390/foods14172936)
Supplement: Supplementary file 1 [file foods-14-02936-s001.zip]

Archive with 1 entries (1 files):
- foods-3790425-supplementary.pdf
